# Supplementary material for: Strain-specific and pooled genome sequences for populations of Drosophila melanogaster from three continents
Source: F1000Res. 2015 Jan 29;4:31. [Version 1] doi: 10.12688/f1000research.6090.1 (PMC4331666; doi:10.12688/f1000research.6090.1)
Supplement: Descriptive statistics for validation of Drosophila melanogaster genome sequence data — The PercentMapped column is obtained from the output of samtools flagstat using BAM files of mapped reads generated by bowtie2. The WolbachiaDepth, WolbachiaBreadth and PredictedInfectionStatus columns are obtained from the output of bedtools genomecov using BAM files of mapped reads generated by bowtie2. The ExperimentalInfectionStatus column is obtained from the results of Verspoor & Haddrill (2011). All other columns are obtained from the output of fastQC on the raw, unmapped reads. [file f1000research-4-6521-s0000.tgz]

Archive with 1 entries (1 files):
- 2d9e5fec-2371-417a-bb33-e1227cab7493_Datafile1.csv
