# Supplementary material for: Strain-specific and pooled genome sequences for populations of Drosophila melanogaster from three continents
Source: F1000Res. 2015 Jan 29;4:31. [Version 1] doi: 10.12688/f1000research.6090.1 (PMC4331666; doi:10.12688/f1000research.6090.1)
Supplement: Descriptive statistics for validation of Drosophila melanogaster genome sequence data — The PercentMapped column is obtained from the output of samtools flagstat using BAM files of mapped reads generated by bowtie2. The WolbachiaDepth, WolbachiaBreadth and PredictedInfectionStatus columns are obtained from the output of bedtools genomecov using BAM files of mapped reads generated by bowtie2. The ExperimentalInfectionStatus column is obtained from the results of Verspoor & Haddrill (2011). All other columns are obtained from the output of fastQC on the raw, unmapped reads. [file f1000research-4-6521-s0000.tgz › 2d9e5fec-2371-417a-bb33-e1227cab7493_Datafile1.csv]

Run	SampleName	PercentMapped	WolbachiaDepth	WolbachiaBreadth	PredictedInfectionStatus	ExperimentalInfectionStatus	NumRead1	NumBadRead1	LengthRead1	BasicStatisticsRead1	PerBaseSequenceQualityRead1	PerTileSequenceQualityRead1	PerSequenceQualityScoresRead1	PerBaseSequenceContentRead1	PerSequenceGCContentRead1	PerBaseNContentRead1	SequenceLengthDistributionRead1	SequenceDuplicationLevelsRead1	OverrepresentedSequencesRead1	AdapterContentRead1	KmerContentRead1	NumRead2	NumBadRead2	LengthRead2	BasicStatisticsRead2	PerBaseSequenceQualityRead2	PerTileSequenceQualityRead2	PerSequenceQualityScoresRead2	PerBaseSequenceContentRead2	PerSequenceGCContentRead2	PerBaseNContentRead2	SequenceLengthDistributionRead2	SequenceDuplicationLevelsRead2	OverrepresentedSequencesRead2	AdapterContentRead2	KmerContentRead2
ERR705945	FR23	98.23	157.2661506	1	infected	y	43632996	0	90	PASS	PASS	PASS	PASS	WARN	PASS	PASS	PASS	PASS	PASS	PASS	PASS	43632996	0	90	PASS	PASS	PASS	PASS	WARN	PASS	PASS	PASS	PASS	PASS	PASS	PASS
ERR705946	FR24	98.26	253.4116299	1	infected	y	43346106	0	90	PASS	PASS	PASS	PASS	WARN	PASS	PASS	PASS	PASS	PASS	PASS	PASS	43346106	0	90	PASS	PASS	PASS	PASS	WARN	PASS	PASS	PASS	PASS	PASS	PASS	PASS
ERR705947	FR25	98.03	0.153247956	0.136415409	uninfected	n	43752189	0	90	PASS	PASS	PASS	PASS	WARN	PASS	PASS	PASS	PASS	PASS	PASS	PASS	43752189	0	90	PASS	PASS	PASS	PASS	WARN	PASS	PASS	PASS	PASS	PASS	PASS	PASS
ERR705948	FR26	98.07	0.089912146	0.080452318	uninfected	n	44941659	0	90	PASS	PASS	PASS	PASS	WARN	PASS	PASS	PASS	PASS	PASS	PASS	PASS	44941659	0	90	PASS	PASS	PASS	PASS	WARN	PASS	PASS	PASS	PASS	PASS	PASS	PASS
ERR705949	FR28	97.99	243.9421572	1	infected	y	43685595	0	90	PASS	PASS	PASS	PASS	WARN	PASS	PASS	PASS	PASS	PASS	PASS	PASS	43685595	0	90	PASS	PASS	PASS	PASS	WARN	PASS	PASS	PASS	PASS	PASS	PASS	PASS
ERR705950	FR29	97.87	0.081407529	0.07185147	uninfected	n	42950484	0	90	PASS	PASS	PASS	PASS	WARN	PASS	PASS	PASS	PASS	PASS	PASS	PASS	42950484	0	90	PASS	PASS	PASS	PASS	WARN	PASS	PASS	PASS	PASS	PASS	PASS	PASS
ERR705951	FR30	98.23	0.002058714	0.002058714	uninfected	n	42649081	0	90	PASS	PASS	WARN	PASS	WARN	PASS	PASS	PASS	PASS	PASS	PASS	PASS	42649081	0	90	PASS	PASS	WARN	PASS	WARN	PASS	PASS	PASS	PASS	PASS	PASS	PASS
ERR705952	FR31	98.02	0.009130119	0.003469051	uninfected	n	42446188	0	90	PASS	PASS	WARN	PASS	WARN	PASS	PASS	PASS	PASS	PASS	PASS	PASS	42446188	0	90	PASS	PASS	WARN	PASS	WARN	PASS	PASS	PASS	PASS	PASS	PASS	PASS
ERR705953	FR32	98.15	0.011783572	0.010895406	uninfected	n	43804532	0	90	PASS	PASS	PASS	PASS	WARN	PASS	PASS	PASS	PASS	PASS	PASS	PASS	43804532	0	90	PASS	PASS	PASS	PASS	WARN	PASS	PASS	PASS	PASS	PASS	PASS	PASS
ERR705954	FR33	98.19	0.032124608	0.030857829	uninfected	n	44688030	0	90	PASS	PASS	PASS	PASS	WARN	PASS	PASS	PASS	PASS	PASS	PASS	PASS	44688030	0	90	PASS	PASS	PASS	PASS	WARN	PASS	PASS	PASS	PASS	PASS	PASS	PASS
ERR705955	FR34	98	0.077131557	0.067549468	uninfected	n	43183556	0	90	PASS	PASS	PASS	PASS	WARN	PASS	PASS	PASS	PASS	PASS	PASS	PASS	43183556	0	90	PASS	PASS	PASS	PASS	WARN	PASS	PASS	PASS	PASS	PASS	PASS	PASS
ERR705956	FR35	98.3	315.1657004	1	infected	y	42738121	0	90	PASS	PASS	PASS	PASS	WARN	PASS	PASS	PASS	PASS	PASS	PASS	PASS	42738121	0	90	PASS	PASS	PASS	PASS	WARN	PASS	PASS	PASS	PASS	PASS	PASS	PASS
ERR705957	FR37	98.09	0.005362121	0.003086493	uninfected	n	43621725	0	90	PASS	PASS	FAIL	PASS	WARN	PASS	PASS	PASS	PASS	PASS	PASS	PASS	43621725	0	90	PASS	PASS	PASS	PASS	WARN	PASS	PASS	PASS	PASS	PASS	PASS	PASS
ERR705958	FR38	98.11	0.00454179	0.003613397	uninfected	n	42989610	0	90	PASS	PASS	PASS	PASS	WARN	PASS	PASS	PASS	PASS	PASS	PASS	PASS	42989610	0	90	PASS	PASS	PASS	PASS	WARN	PASS	PASS	PASS	PASS	PASS	PASS	PASS
ERR705959	FR39	97.53	0.02486153	0.002581674	uninfected	n	43653460	0	90	PASS	PASS	PASS	PASS	WARN	PASS	PASS	PASS	PASS	PASS	PASS	PASS	43653460	0	90	PASS	PASS	PASS	PASS	WARN	PASS	PASS	PASS	PASS	PASS	PASS	PASS
ERR705960	FR42	98.13	0.149636136	0.13461226	uninfected	n	43513827	0	90	PASS	PASS	PASS	PASS	WARN	PASS	PASS	PASS	PASS	PASS	PASS	PASS	43513827	0	90	PASS	PASS	PASS	PASS	WARN	PASS	PASS	PASS	PASS	PASS	PASS	PASS
ERR705961	FR44	98.25	176.3625032	1	infected	y	43999930	0	90	PASS	PASS	PASS	PASS	WARN	PASS	PASS	PASS	PASS	PASS	PASS	PASS	43999930	0	90	PASS	PASS	PASS	PASS	WARN	PASS	PASS	PASS	PASS	PASS	PASS	PASS
ERR705962	FR45	98.08	231.0189465	1	infected	y	43534574	0	90	PASS	PASS	PASS	PASS	WARN	PASS	PASS	PASS	PASS	PASS	PASS	PASS	43534574	0	90	PASS	PASS	PASS	PASS	WARN	PASS	PASS	PASS	PASS	PASS	PASS	PASS
ERR705963	FR46	98.25	194.166927	1	infected	y	43032033	0	90	PASS	PASS	PASS	PASS	WARN	PASS	PASS	PASS	PASS	PASS	PASS	PASS	43032033	0	90	PASS	PASS	PASS	PASS	WARN	PASS	PASS	PASS	PASS	PASS	PASS	PASS
ERR705964	FR48	98.31	183.7333295	1	infected	y	44173007	0	90	PASS	PASS	PASS	PASS	WARN	PASS	PASS	PASS	PASS	PASS	PASS	PASS	44173007	0	90	PASS	PASS	PASS	PASS	WARN	PASS	PASS	PASS	PASS	PASS	PASS	PASS
ERR705965	FRpool20	98.06	98.83144421	1	infected	na	44255580	0	90	PASS	PASS	PASS	PASS	WARN	PASS	PASS	PASS	PASS	PASS	PASS	PASS	44255580	0	90	PASS	PASS	PASS	PASS	WARN	PASS	PASS	PASS	PASS	PASS	PASS	PASS
ERR705966	FRpool39	97.86	111.5827327	1	infected	na	43945723	0	90	PASS	PASS	PASS	PASS	WARN	PASS	PASS	PASS	PASS	PASS	PASS	FAIL	43945723	0	90	PASS	PASS	PASS	PASS	WARN	PASS	PASS	PASS	PASS	PASS	PASS	FAIL
ERR705967	GA01	98.18	150.1729217	0.999719195	infected	y	44032050	0	90	PASS	PASS	PASS	PASS	WARN	PASS	PASS	PASS	PASS	PASS	PASS	PASS	44032050	0	90	PASS	FAIL	WARN	PASS	WARN	PASS	PASS	PASS	PASS	PASS	PASS	PASS
ERR705968	GA02	97.95	215.2846917	1	infected	y	43935045	0	90	PASS	PASS	PASS	PASS	WARN	PASS	PASS	PASS	PASS	PASS	PASS	PASS	43935045	0	90	PASS	FAIL	WARN	PASS	WARN	PASS	PASS	PASS	PASS	PASS	PASS	PASS
ERR705969	GA03	97.97	209.1012232	0.999730238	infected	y	43868793	0	90	PASS	PASS	PASS	PASS	WARN	PASS	PASS	PASS	PASS	PASS	PASS	PASS	43868793	0	90	PASS	FAIL	WARN	PASS	WARN	PASS	PASS	PASS	PASS	PASS	PASS	PASS
ERR705970	GA04	98.01	147.6178483	0.999727082	infected	y	43288985	0	90	PASS	PASS	WARN	PASS	WARN	PASS	PASS	PASS	PASS	PASS	PASS	PASS	43288985	0	90	PASS	FAIL	FAIL	PASS	WARN	PASS	PASS	PASS	PASS	PASS	PASS	PASS
ERR705971	GA05	97.77	0.101011057	0.090340453	uninfected	n	43348545	0	90	PASS	PASS	WARN	PASS	WARN	PASS	PASS	PASS	PASS	PASS	PASS	PASS	43348545	0	90	PASS	FAIL	FAIL	PASS	WARN	PASS	PASS	PASS	PASS	PASS	PASS	PASS
ERR705972	GA06	97.98	0.007450808	0.007387705	uninfected	n	43688990	0	90	PASS	PASS	PASS	PASS	WARN	PASS	PASS	PASS	PASS	PASS	PASS	PASS	43688990	0	90	PASS	PASS	WARN	PASS	WARN	PASS	PASS	PASS	PASS	PASS	PASS	FAIL
ERR705973	GA07	97.94	0.074818068	0.071163654	uninfected	n	43503291	0	90	PASS	PASS	PASS	PASS	WARN	PASS	PASS	PASS	PASS	PASS	PASS	PASS	43503291	0	90	PASS	FAIL	FAIL	PASS	WARN	PASS	PASS	PASS	PASS	PASS	PASS	PASS
ERR705974	GA08	98.1	182.8769394	0.999798861	infected	n	36815786	0	90	PASS	PASS	FAIL	PASS	WARN	PASS	PASS	PASS	PASS	PASS	PASS	PASS	36815786	0	90	PASS	FAIL	FAIL	PASS	WARN	PASS	PASS	PASS	PASS	PASS	PASS	PASS
ERR705975	GA08	97.9	14.52127022	0.999612709	infected	n	3132551	0	90	PASS	PASS	PASS	PASS	WARN	PASS	PASS	PASS	PASS	PASS	PASS	PASS	3132551	0	90	PASS	PASS	FAIL	PASS	WARN	PASS	PASS	PASS	PASS	PASS	PASS	PASS
ERR705976	GA09	98.07	188.2177543	0.999725505	infected	y	42739085	0	90	PASS	FAIL	FAIL	PASS	WARN	PASS	PASS	PASS	PASS	PASS	PASS	PASS	42739085	0	90	PASS	FAIL	FAIL	PASS	WARN	PASS	PASS	PASS	PASS	PASS	PASS	PASS
ERR705977	GA10	97.85	122.3655108	1	infected	y	42490121	0	90	PASS	FAIL	FAIL	PASS	WARN	PASS	PASS	PASS	PASS	PASS	PASS	PASS	42490121	0	90	PASS	FAIL	FAIL	PASS	WARN	PASS	PASS	PASS	PASS	PASS	PASS	PASS
ERR705978	GA11	97.95	246.9037461	0.999725505	infected	y	42911088	0	90	PASS	FAIL	FAIL	PASS	WARN	PASS	PASS	PASS	PASS	PASS	PASS	PASS	42911088	0	90	PASS	FAIL	WARN	PASS	WARN	PASS	PASS	PASS	PASS	PASS	PASS	PASS
ERR705979	GA12	97.96	197.0479893	0.999730238	infected	y	41533830	0	90	PASS	FAIL	FAIL	PASS	WARN	PASS	PASS	PASS	PASS	PASS	PASS	PASS	41533830	0	90	PASS	FAIL	WARN	PASS	WARN	PASS	PASS	PASS	PASS	PASS	PASS	PASS
ERR705980	GA13	98.15	168.4276705	0.999719983	infected	y	43339064	0	90	PASS	FAIL	WARN	PASS	WARN	PASS	PASS	PASS	PASS	PASS	PASS	PASS	43339064	0	90	PASS	FAIL	PASS	PASS	WARN	PASS	PASS	PASS	PASS	PASS	PASS	PASS
ERR705981	GA15	98	0.11221882	0.105207362	uninfected	n	43191678	0	90	PASS	FAIL	WARN	PASS	WARN	PASS	PASS	PASS	PASS	PASS	PASS	PASS	43191678	0	90	PASS	FAIL	WARN	PASS	WARN	PASS	PASS	PASS	PASS	PASS	PASS	PASS
ERR705982	GA17	98.02	0.116029412	0.108342759	uninfected	n	43375446	0	90	PASS	FAIL	WARN	PASS	WARN	PASS	PASS	PASS	PASS	PASS	PASS	PASS	43375446	0	90	PASS	FAIL	PASS	PASS	WARN	PASS	PASS	PASS	PASS	PASS	PASS	PASS
ERR705983	GApool15	98.1	60.85875647	1	infected	na	22168996	0	90	PASS	PASS	PASS	PASS	WARN	PASS	PASS	PASS	PASS	PASS	PASS	PASS	22168996	0	90	PASS	PASS	PASS	PASS	WARN	PASS	PASS	PASS	PASS	PASS	PASS	PASS
ERR705984	GApool15	98.1	60.83926259	1	infected	na	22205575	0	90	PASS	PASS	PASS	PASS	WARN	PASS	PASS	PASS	PASS	PASS	PASS	PASS	22205575	0	90	PASS	PASS	PASS	PASS	WARN	PASS	PASS	PASS	PASS	PASS	PASS	PASS
ERR705985	GApool30	98.08	52.71559543	1	infected	na	22154884	0	90	PASS	PASS	PASS	PASS	WARN	PASS	PASS	PASS	PASS	PASS	PASS	PASS	22154884	0	90	PASS	PASS	PASS	PASS	WARN	PASS	PASS	PASS	PASS	PASS	PASS	PASS
ERR705986	GApool30	98.08	52.71422611	1	infected	na	22185750	0	90	PASS	PASS	PASS	PASS	WARN	PASS	PASS	PASS	PASS	PASS	PASS	PASS	22185750	0	90	PASS	PASS	WARN	PASS	WARN	PASS	PASS	PASS	PASS	PASS	PASS	PASS
ERR705987	GH01	97.49	0.025129715	0.023159344	uninfected	n	22063039	0	90	PASS	PASS	PASS	PASS	WARN	PASS	PASS	PASS	PASS	PASS	PASS	PASS	22063039	0	90	PASS	PASS	PASS	PASS	WARN	PASS	PASS	PASS	PASS	PASS	PASS	PASS
ERR705988	GH01	97.49	0.022915612	0.021481611	uninfected	n	22097255	0	90	PASS	PASS	PASS	PASS	WARN	PASS	PASS	PASS	PASS	PASS	PASS	PASS	22097255	0	90	PASS	PASS	WARN	PASS	WARN	PASS	PASS	PASS	PASS	PASS	PASS	PASS
ERR705989	GH02	97.24	0.014733606	0.009604175	uninfected	n	22077514	0	90	PASS	PASS	PASS	PASS	WARN	PASS	PASS	PASS	PASS	PASS	PASS	PASS	22077514	0	90	PASS	PASS	PASS	PASS	WARN	PASS	PASS	PASS	PASS	PASS	PASS	PASS
ERR705990	GH02	97.24	0.014497761	0.008524336	uninfected	n	22109134	0	90	PASS	PASS	PASS	PASS	WARN	PASS	PASS	PASS	PASS	PASS	PASS	PASS	22109134	0	90	PASS	PASS	PASS	PASS	WARN	PASS	PASS	PASS	PASS	PASS	PASS	PASS
ERR705991	GH04	97.44	0.022074773	0.020114657	uninfected	n	22221140	0	90	PASS	PASS	PASS	PASS	WARN	PASS	PASS	PASS	PASS	PASS	PASS	PASS	22221140	0	90	PASS	PASS	PASS	PASS	WARN	PASS	PASS	PASS	PASS	PASS	PASS	PASS
ERR705992	GH04	97.44	0.021787657	0.019542003	uninfected	n	22253515	0	90	PASS	PASS	PASS	PASS	WARN	PASS	PASS	PASS	PASS	PASS	PASS	PASS	22253515	0	90	PASS	PASS	PASS	PASS	WARN	PASS	PASS	PASS	PASS	PASS	PASS	PASS
ERR705993	GH05	96.84	0.013619061	0.009383317	uninfected	n	22143765	0	90	PASS	PASS	PASS	PASS	WARN	PASS	PASS	PASS	PASS	PASS	PASS	PASS	22143765	0	90	PASS	PASS	PASS	PASS	WARN	PASS	PASS	PASS	PASS	PASS	PASS	PASS
ERR705994	GH05	96.85	0.014468576	0.00899366	uninfected	n	22170215	0	90	PASS	PASS	PASS	PASS	WARN	PASS	PASS	PASS	PASS	PASS	PASS	PASS	22170215	0	90	PASS	PASS	WARN	PASS	WARN	PASS	PASS	PASS	PASS	PASS	PASS	PASS
ERR705995	GH06	97.24	0.014600302	0.009973323	uninfected	n	22259211	0	90	PASS	PASS	PASS	PASS	WARN	PASS	PASS	PASS	PASS	PASS	PASS	PASS	22259211	0	90	PASS	PASS	PASS	PASS	WARN	PASS	PASS	PASS	PASS	PASS	PASS	PASS
ERR705996	GH06	97.23	0.011142294	0.00801794	uninfected	n	22287021	0	90	PASS	PASS	PASS	PASS	WARN	PASS	PASS	PASS	PASS	PASS	PASS	PASS	22287021	0	90	PASS	PASS	PASS	PASS	WARN	PASS	PASS	PASS	PASS	PASS	PASS	PASS
ERR705997	GH08	97.22	0.010342472	0.006264484	uninfected	n	22223535	0	90	PASS	PASS	PASS	PASS	WARN	PASS	PASS	PASS	PASS	PASS	PASS	PASS	22223535	0	90	PASS	PASS	PASS	PASS	WARN	PASS	PASS	PASS	PASS	PASS	PASS	PASS
ERR705998	GH08	97.22	0.008726264	0.006128814	uninfected	n	22160305	0	90	PASS	PASS	PASS	PASS	WARN	PASS	PASS	PASS	PASS	PASS	PASS	PASS	22160305	0	90	PASS	PASS	PASS	PASS	WARN	PASS	PASS	PASS	PASS	PASS	PASS	PASS
ERR705999	GH09	97.36	0.005674477	0.004113483	uninfected	n	22217543	0	90	PASS	PASS	PASS	PASS	WARN	PASS	PASS	PASS	PASS	PASS	PASS	PASS	22217543	0	90	PASS	PASS	PASS	PASS	WARN	PASS	PASS	PASS	PASS	PASS	PASS	PASS
ERR706000	GH09	97.35	0.00659025	0.00413478	uninfected	n	22150945	0	90	PASS	PASS	PASS	PASS	WARN	PASS	PASS	PASS	PASS	PASS	PASS	PASS	22150945	0	90	PASS	PASS	PASS	PASS	WARN	PASS	PASS	PASS	PASS	PASS	PASS	PASS
ERR706001	GH10	97.35	0.009387261	0.004999282	uninfected	n	22258559	0	90	PASS	PASS	PASS	PASS	WARN	PASS	PASS	PASS	PASS	PASS	PASS	PASS	22258559	0	90	PASS	PASS	PASS	PASS	WARN	PASS	PASS	PASS	PASS	PASS	PASS	PASS
ERR706002	GH10	97.34	0.008257729	0.003450909	uninfected	n	22189787	0	90	PASS	PASS	PASS	PASS	WARN	PASS	PASS	PASS	PASS	PASS	PASS	PASS	22189787	0	90	PASS	PASS	PASS	PASS	WARN	PASS	PASS	PASS	PASS	PASS	PASS	PASS
ERR706003	GH11	97.49	0.007382184	0.007095068	uninfected	n	22202208	0	90	PASS	PASS	PASS	PASS	WARN	PASS	PASS	PASS	PASS	PASS	PASS	PASS	22202208	0	90	PASS	PASS	PASS	PASS	WARN	PASS	PASS	PASS	PASS	PASS	PASS	PASS
ERR706004	GH11	97.48	0.007166847	0.00646089	uninfected	n	22122521	0	90	PASS	PASS	PASS	PASS	WARN	PASS	PASS	PASS	PASS	PASS	PASS	PASS	22122521	0	90	PASS	PASS	PASS	PASS	WARN	PASS	PASS	PASS	PASS	PASS	PASS	PASS
ERR706005	GH12	97.49	0.006886042	0.006856857	uninfected	n	22103525	0	90	PASS	PASS	PASS	PASS	WARN	PASS	PASS	PASS	PASS	PASS	PASS	PASS	22103525	0	90	PASS	PASS	PASS	PASS	WARN	PASS	PASS	PASS	PASS	PASS	PASS	PASS
ERR706006	GH12	97.48	0.006885253	0.006671494	uninfected	n	22030025	0	90	PASS	PASS	PASS	PASS	WARN	PASS	PASS	PASS	PASS	PASS	PASS	PASS	22030025	0	90	PASS	PASS	PASS	PASS	WARN	PASS	PASS	PASS	PASS	PASS	PASS	PASS
ERR706007	GH14	97.3	0.008649752	0.005751778	uninfected	n	22276314	0	90	PASS	PASS	PASS	PASS	WARN	PASS	PASS	PASS	PASS	PASS	PASS	PASS	22276314	0	90	PASS	PASS	PASS	PASS	WARN	PASS	PASS	PASS	PASS	PASS	PASS	PASS
ERR706008	GH14	97.28	0.010572796	0.008571663	uninfected	n	22209150	0	90	PASS	PASS	PASS	PASS	WARN	PASS	PASS	PASS	PASS	PASS	PASS	PASS	22209150	0	90	PASS	PASS	PASS	PASS	WARN	PASS	PASS	PASS	PASS	PASS	PASS	PASS
ERR706009	GH15	97.48	59.98279515	0.999712884	infected	y	22233167	0	90	PASS	PASS	PASS	PASS	WARN	PASS	PASS	PASS	PASS	PASS	PASS	PASS	22233167	0	90	PASS	PASS	PASS	PASS	WARN	PASS	PASS	PASS	PASS	PASS	PASS	PASS
ERR706010	GH15	97.48	60.15407617	0.999720772	infected	y	22163376	0	90	PASS	PASS	PASS	PASS	WARN	PASS	PASS	PASS	PASS	PASS	PASS	PASS	22163376	0	90	PASS	PASS	PASS	PASS	WARN	PASS	PASS	PASS	PASS	PASS	PASS	PASS
ERR706011	GH16	97.11	0.012396453	0.006327586	uninfected	n	44096323	0	90	PASS	PASS	PASS	PASS	WARN	PASS	PASS	PASS	PASS	PASS	PASS	PASS	44096323	0	90	PASS	PASS	PASS	PASS	WARN	PASS	PASS	PASS	PASS	PASS	PASS	PASS
ERR706012	GH17	97.55	0.003690698	0.003533731	uninfected	n	44519157	0	90	PASS	PASS	PASS	PASS	WARN	PASS	PASS	PASS	PASS	PASS	PASS	PASS	44519157	0	90	PASS	PASS	PASS	PASS	WARN	PASS	PASS	PASS	PASS	PASS	PASS	PASS
ERR706013	GH18	97.24	0.025455481	0.016151831	uninfected	n	44409433	0	90	PASS	PASS	PASS	PASS	WARN	PASS	PASS	PASS	PASS	PASS	PASS	PASS	44409433	0	90	PASS	PASS	PASS	PASS	WARN	PASS	PASS	PASS	PASS	PASS	PASS	PASS
ERR706014	GHpool15	97.35	9.322955366	0.99934768	infected	na	44828941	0	90	PASS	PASS	PASS	PASS	WARN	PASS	PASS	PASS	PASS	PASS	PASS	PASS	44828941	0	90	PASS	PASS	PASS	PASS	WARN	PASS	PASS	PASS	PASS	PASS	PASS	PASS
ERR706015	GHpool32	97.23	3.665344673	0.972365911	infected	na	44773374	0	90	PASS	PASS	PASS	PASS	WARN	PASS	PASS	PASS	PASS	PASS	PASS	PASS	44773374	0	90	PASS	PASS	PASS	PASS	WARN	PASS	PASS	PASS	PASS	PASS	PASS	PASS
